# Supplementary material for: Comparison of intestinal and pharyngeal microbiota in preterm infants on the first day of life and the characteristics of pharyngeal microbiota in infants delivered by cesarean section or vaginally
Source: Front Pediatr. 2024 Oct 8;12:1411887. doi: 10.3389/fped.2024.1411887 (PMC11493734; doi:10.3389/fped.2024.1411887)
Supplement: Supplementary file 1 [file Datasheet1.zip]

Archive with 6 entries (4 files):
- Data Sheet 1_v1/
- Data Sheet 1_v1/supplement/
- Data Sheet 1_v1/supplement/Laboratory procedures and bioinformatic data supplementation.docx
- Data Sheet 1_v1/supplement/Methods_QIIME2_EN.pdf
- Data Sheet 1_v1/supplement/Novogene 16S Amplicon QIIME2 Analysis Report.docx
- Data Sheet 1_v1/supplement/Schedule1ú¦Clinical characteristics of 44 preterm infantsú¿supplementary materialú®.xlsx.xlsx
