# Supplementary material for: Comparison of intestinal and pharyngeal microbiota in preterm infants on the first day of life and the characteristics of pharyngeal microbiota in infants delivered by cesarean section or vaginally
Source: Front Pediatr. 2024 Oct 8;12:1411887. doi: 10.3389/fped.2024.1411887 (PMC11493734; doi:10.3389/fped.2024.1411887)
Supplement: Supplementary file 1 [file Datasheet1.zip › Data Sheet 1_v1/supplement/Schedule1ú¦Clinical characteristics of 44 preterm infantsú¿supplementary materialú®.xlsx.xlsx]

## Sheet: Sheet1
Schedule1：Clinical characteristics of 44 preterm infants
NO.	Subject	GA,weeks	Birth weight(g)	Gender, male/ female	Delivery, cesarean/vaginal	Stool sample collection time after birth（hours）	Were infants fed before stool samples were collected	Feeding styles	Infants with or without antibiotics.How long after birth	Whether the infant use antibiotics before sample collection	Cause of preterm labor	Natural or induced labor	PROM time（h）	Neonatal resuscitation	Apgar scores 1-min	Apgar scores 5-min	Apgar scores 10-min	Status of amniotic fluid, umbilical cord, placenta	Skin to skin contact care immediately after delivery	Either invasive (intubation) or noninvasive support (CPAP)	neonatal clinical condition admitted to NICU	Mother‘s age（years）	Mother’s pregnancy complications	vagina infection	Antenatal steroid treatment	Geography	Nation
1	P01	35.5	2300	male	cesarean	0.5	NO	Partially breastfed	NO	NO	PROM	NA	7	NO	9（activity-1）	10	10	well	YES	NA	well	28	NO	NO	NO	Chengdu	Han nationality
2	P02	35	2200	female	vaginal	12	YES	Partially breastfed	YES(after 12h)	NO	Vaginal Bleeding,Labor onset	Natural	NO	NO	9（activity-1）	10	10	well	YES	NA	well	33	NO	NO	NO	Chengdu	Zang nationality
3	P03	34	2080	male	vaginal	2	YES	Partially breastfed	NO	NO	Vaginal Bleeding,Labor onset	Natural	NO	NO	9（activity-1）	10	10	hematic amniotic fluid	YES	NA	well	26	NO	NO	YES	Chengdu	Han nationality
4	P04	36.2	3120	male	vaginal	12	YES	Partially breastfed	NO	NO	PROM	Natural	7	NO	10	10	10	well	YES	NA	well	33	diabetes，hypothyroidism	colpitis mycotica	NO	Chengdu	Han nationality
5	P05	34	2480	female	cesarean	18	YES	Not breastfed	YES(after 2d)	NO	intrauterine distress	NA	NO	Balloon Pressurization	8（appearance-1、activity-1）	9（activity-1）	9（activity-1）	well	YES	NA	well	25	NO	NO	NO	Chengdu	Han nationality
6	P06	35.6	2500	male	cesarean	9	YES	Not breastfed	NO	NO	intrauterine distress	NA	NO	Balloon Pressurization	8（appearance-1、activity-1）	9（activity-1）	9（activity-1）	nuchal cord	YES	NA	well	32	NO	NO	NO	Chengdu	Han nationality
7	P07	36	2500	female	cesarean	4	YES	Partially breastfed	YES(after 15min)	YES	Menacing placenta praevia with hemorrhage	NA	NO	NO	9（activity-1）	10	10	placenta Previa,placental abruption	YES	CPAP	well	28	hypothyroidism	YES	NO	Chengdu	Han nationality
8	P08	36.6	2340	female	vaginal	10	YES	Not breastfed	YES(after 14h)	NO	Severe pre-eclampsia	Natural	NO	NO	10	10	10	well	YES	NA	well	34	Severe pre-eclampsia	NO	NO	Chengdu	Han nationality
9	P09	34	1510	male	cesarean	8	YES	Not breastfed	YES(after 15min)	YES	intrauterine distress	NA	10	NO	9（activity-1）	10	10	well	YES	NA	well	30	IgA nephropathy	NO	YES	Chengdu	Han nationality
10	P10	35.1	2300	male	cesarean	9	YES	Partially breastfed	NO	NO	Severe ICP	NA	NO	NO	10	10	10	well	YES	NA	well	27	Severe ICP	NO	YES	Chengdu	Han nationality
11	P11	34.5	2140	female	cesarean	1	NO	Not breastfed	NO	NO	diabetes,Labor onset	NA	NO	NO	9（appearance-1）	10	10	well	YES	NA	well	30	diabetes，hypothyroidism	NO	NO	Chengdu	Han nationality
12	P12	35.1	2300	male	cesarean	10	YES	Partially breastfed	NO	NO	Severe ICP	NA	NO	NO	10	10	10	well	YES	NA	well	27	Severe ICP	NO	YES	Chengdu	Han nationality
13	P13	34	2690	female	cesarean	12	NO	fasted，Partially breastfed after 1d	YES	YES	Menacing placenta praevia with hemorrhage	NA	NO	Balloon Pressurization	8（appearance-1、activity-1）	10	10	placenta Previa	YES	CPAP	mild	35	diabetes，hypothyroidism	NO	YES	Chengdu	Han nationality
14	P14	36	2480	male	cesarean	5	YES	Not breastfed	NO	NO	abruption of the placenta	NA	NO	Balloon Pressurization	8（appearance-1、activity-1）	10	10	placental abruption	YES	NA	well	23	NO	NO	NO	Chengdu	Han nationality
15	P15	36.3	2900	male	cesarean	7	YES	Partially breastfed	YES(after 9h)	NO	Severe ICP	NA	NO	NO	10	10	10	marginal umbilical cord	YES	NA	well	24	Severe ICP,hypothyroidism	NO	NO	Chengdu	Han nationality
16	P16	34	1570	male	cesarean	2	NO	Partially breastfed	YES(after 2d)	NO	Severe pre-eclampsia	NA	NO	NO	9（activity-1）	10	10	nuchal cord	YES	NA	well	29	Severe pre-eclampsia,diabetes	NO	YES	Chengdu	Han nationality
17	P17	36.3	2500	male	cesarean	5	YES	Partially breastfed	YES(after 9h)	NO	Severe ICP	NA	NO	NO	10	10	10	marginal umbilical cord	YES	NA	well	24	Severe ICP,hypothyroidism	NO	NO	Chengdu	Han nationality
18	P18/S02	36.1	2310	female	cesarean	0.5	NO	Not breastfed	NO	NO	Vaginal Bleeding,Labor onset	NA	NO	NO	10	10	10	placenta previa	YES	NA	well	29	NO	NO	NO	Chengdu	Han nationality
19	P19/S01	36.1	3060	male	cesarean	0.5	NO	Not breastfed	NO	NO	Vaginal Bleeding,Labor onset	NA	NO	NO	10	10	10	placenta previa	YES	NA	well	29	NO	NO	NO	Chengdu	Han nationality
20	P20	36.1	2850	female	vaginal	0.5	YES	Partially breastfed	NO	NO	PROM，Labor onset	Natural	6	NO	10	10	10	well	YES	NA	well	29	NO	NO	NO	Chengdu	Han nationality
21	P21	35.2	2100	female	cesarean	0.5	NO	fasted，Partially breastfed after 1d	YES(after 15min)	YES	Vaginal Bleeding，Labor onset	NA	NO	NO	9（activity-1）	10	10	velamentous placenta	YES	CPAP	well	25	NO	NO	YES	Chengdu	Han nationality
22	P22	34.1	1530	female	cesarean	0.5	YES	Partially breastfed	YES(after 5h)	NO	Severe ICP	NA	3	NO	9（activity-1）	10	10	well	YES	NA	well	26	Severe ICP, diabetes	NO	NO	Chengdu	Han nationality
23	P23	34.1	2070	female	cesarean	0.5	YES	Partially breastfed	YES(after 10h)	NO	Severe ICP	NA	3	NO	9（activity-1）	10	10	well	YES	NA	well	26	Severe ICP, diabetes	NO	NO	Chengdu	Han nationality
24	P24	34.4	1910	female	cesarean	0.5	NO	Partially breastfed	YES(after 15min)	YES	intrauterine distress	NA	19	NO	9（activity-1）	10	10	well	YES	NA	well	31	Mild ICP	NO	NO	Chengdu	Han nationality
25	P25	34.1	2000	male	cesarean	6	YES	Partially breastfed	YES(after 2d)	NO	Severe pre-eclampsia	NA	NO	NO	9（activity-1）	10	10	well	YES	NA	well	29	Severe pre-eclampsia	NO	NO	Chengdu	Han nationality
26	P26/S07	36.1	2900	male	cesarean	3	YES	Partially breastfed	YES(after 10h)	NO	Severe ICP	NA	3	NO	10	10	10	well	YES	NA	well	26	Severe ICP	NO	NO	Chengdu	Han nationality
27	P27	34.4	2730	male	cesarean	10	YES	Partially breastfed	YES(after 15min)	YES	Menacing placenta praevia with hemorrhage	NA	NO	NO	9（activity-1）	10	10	placenta Previa	YES	CPAP	well	34	hypothyroidism	NO	YES	Chengdu	Zang nationality
28	P28	35.4	2590	female	cesarean	0.5	YES	Partially breastfed	YES(after 2h)	NO	Menacing placenta praevia with hemorrhage	NA	NO	NO	9（activity-1）	10	10	placenta previa	YES	CPAP	well	31	NO	NO	NO	Chengdu	Han nationality
29	S03	34.5	2550	female	cesarean	6	YES	Not breastfed	YES(after 15min)	YES	chorioamnionitis,intrauterine distress	NA	48	NO	10	10	10	well	YES	CPAP	mild	35	chorioamnionitis	NO	NO	Chengdu	Zang nationality
30	S04	35.6	2460	male	cesarean	5	YES	Not breastfed	NO	NO	Severe ICP	NA	NO	NO	10	10	10	well	YES	NA	well	26	Severe ICP	NO	NO	Chengdu	Han nationality
31	S05	34.3	2520	male	cesarean	12	YES	Not breastfed	YES	YES	acute pancreatitis	NA	NO	NO	9（activity-1）	10	10	well	YES	CPAP	mild	29	acute pancreatitis、hypothyroidism	NO	YES	Chengdu	Han nationality
32	S06	36.1	2700	male	cesarean	3	YES	Partially breastfed	YES(after 10h)	NO	Severe ICP	NA	3	NO	10	10	10	well	YES	NA	well	26	Severe ICP	NO	NO	Chengdu	Han nationality
33	/	36.3	2210	male	cesarean	5	YES	Partially breastfed	YES(after 8h)	NO	Severe ICP	NA	NO	NO	9（activity-1）	10	10	well	YES	NA	well	36	Severe ICP,anemia	NO	NO	Chengdu	Zang nationality
34	/	36.3	2340	female	cesarean	4	NO	fasted，Partially breastfed after 4d	YES(after 2h)	YES	Severe ICP	NA	NO	Balloon Pressurization	4(appearance-2、pulse-1、respiration-1、activity-1、grimace-1)	9（activity-1）	9（activity-1）	well	YES	CPAP	mild	36	Severe ICP,anemia	NO	NO	Chengdu	Zang nationality
35	/	36.5	3270	male	vaginal	7	YES	Not breastfed	YES(after 15min)	YES	PROM	Natural	24	NO	10	10	10	well	YES	NA	well	25	NO	NO	NO	Chengdu	Han nationality
36	/	36.6	2960	male	vaginal	20	YES	Not breastfed	YES(after 8h)	YES	PROM	Natural	10	NO	10	10	10	well	YES	NA	well	31	NO	NO	NO	Chengdu	Han nationality
37	/	35.6	2420	male	cesarean	7	YES	Not breastfed	NO	NO	Severe ICP	NA	NO	NO	10	10	10	well	YES	NA	well	26	Severe ICP	NO	NO	Chengdu	Han nationality
38	/	36	2480	male	vaginal	13	YES	Not breastfed	NO	NO	PROM	Natural	2	NO	10	10	10	well	YES	NA	well	33	anemia	NO	NO	Chengdu	Han nationality
39	/	36	2160	male	vaginal	12	YES	Not breastfed	NO	NO	PROM	Natural	2	NO	10	10	10	well	YES	NA	well	33	anemia	NO	NO	Chengdu	Han nationality
40	/	34.2	1810	female	vaginal	13	NO	fasted，Partially breastfed after 1d	YES(after 15min)	YES	PROM	Natural	48	NO	9（activity-1）	10	10	nuchal cord	YES	CPAP	mild	29	NO	NO	YES	Chengdu	Han nationality
41	/	35.5	2790	male	cesarean	12	YES	Partially breastfed	YES(after 15min)	YES	Severe ICP	NA	NO	NO	9（appearance-1）	10	10	well	YES	CPAP	well	31	Severe ICP	NO	NO	Chengdu	Han nationality
42	/	36.2	2720	male	cesarean	7	YES	Not breastfed	NO	NO	Vaginal Bleeding,Labor onset	NA	NO	NO	9（activity-1）	10	10	amniotic fluid I°	YES	NA	well	27	NO	NO	NO	Chengdu	Han nationality
43	/	36.2	2200	female	cesarean	7	YES	Not breastfed	YES(after 12h)	NO	Vaginal Bleeding,Labor onset	NA	NO	Balloon Pressurization	8（respiration-1、activity-1）	10	10	amniotic fluid I°	YES	NA	well	27	NO	NO	NO	Chengdu	Han nationality
44	/	36.1	2920	male	cesarean	0.5	YES	Partially breastfed	YES(after 2h)	NO	Centralized placenta previa with hemorrhage	NA	NO	NO	10	10	10	placenta previa	YES	CPAP	well	31	NO	NO	NO	Chengdu	Han nationality
Description：	/:Represents infants without detected microbiota.
	NA, Not Applicable;
	GA, gestational age;
	PROM, Prom premature rupture of membranes
	ICP,Intrahepatic cholestasis of pregnancy
